# Supplementary material for: Impact of COVID-19 Pandemic on Mental Health among the Population in Jordan
Source: Int J Environ Res Public Health. 2023 Jul 17;20(14):6382. doi: 10.3390/ijerph20146382 (PMC10379603; doi:10.3390/ijerph20146382)
Supplement: Supplementary file 1 [file ijerph-20-06382-s001.zip]

Archive with 1 entries (1 files):
- ijerph-2461322-supplementary.pdf
